# Supplementary material for: Genome biology and evolution of mating-type loci in four cereal rust fungi
Source: PLoS Genet. 2024 Mar 18;20(3):e1011207. doi: 10.1371/journal.pgen.1011207 (PMC10977897; doi:10.1371/journal.pgen.1011207)
Supplement: S1 Table — The table provides information on all whole-genome Sequence Read Archive (SRA) data used in the present study. Metadata includes species abbreviation (“Species”), isolate name (“Isolate”), SRA identifier (“SRA ID”), and the initial reference (“Citation”). Pca—P. coronata f. sp. avenae, Pgt—Puccinia graminis f. sp. tritici, Pt—P. triticina and Pst—P. striiformis f. sp. tritici. (XLSX) [file pgen.1011207.s001.xlsx]

## Sheet: 1
Species	Isolate	SRA ID	Citation
Pca	15Fl1-4	SRR7062959	[1]
	15MN16-3	SRR7062966
	15MN18-1	SRR7062962
	15MN27-3	SRR7062951
	15NE9-3	SRR7062952
	15OH12-3	SRR7062922
	15SD30-1	SRR7062937
	90GA16-1	SRR7062947
	90MN1B-1	SRR7062928
	90MN5B-1	SRR7062929
	90MN7B-1	SRR7062924
	90MN149-2	SRR7062917
	90TX45-1	SRR7062945
	90TX52-1	SRR7062943
	90TX58-1	SRR7062940
Pgt	126-6711	SRR1593673	[2]
	326-12356	SRR1593681
	AF4NF	SRR5883047	[3]
	IR-01	ERR2099124	[4]
	IS-03	ERR2099132
	ME-02	ERR2099134
	PK-01	ERR2099136
	SA-01	ERR2099140
	TTTSK	SRR039024	PRJNA39437
	UVPgt55	SRR9024811	[5]
	UVPgt59	SRR039039
	UVPgt60	SRR9024809
	UVPgt61	SRR9024810
Pt	9	SRR035305	PRJNA39803
	161	SRR035303	PRJNA39801
	60-L-2	SRR4254457	[6]
	630846	SRR4254442
	890155	SRR4254451
	900084	SRR4254449
	ETH-4114-7	SRR11070891	[7]
	FRA-5.3	SRR11070888
	ISR-850	SRR11070886
	MCTSB_11US116_1	SRR11479798
	S423-wlr	SRR11177218	[8]
	S459-wlr	SRR11177217
	S472-wlr	SRR11177215
	TBBGJ_11US136_1	SRR11071601	[7]
Pst	87/27-s2	SRR1534348	[9]
	87/66-s1	SRR1534347
	98/83-s3	SRR1534208
	110B	SRR15496042	[10]
	s414	SRR13781820
	s572	SRR13799080
	s674_WYR	SRR13823727
	SA1	ERR3856826	[11]
	SA2	ERR3856827
	SA3	ERR3856828
	SA4	ERR3856829
	W010	SRR15496040	[10]
References:
1. Miller ME, Nazareno ES, Rottschaefer SM, Riddle J, Dos Santos Pereira D, Li F, et al. Increased virulence of Puccinia coronata f. sp. avenae populations through allele frequency changes at multiple putative Avr loci. PLoS genetics. 2020;16(12):e1009291. 2. Upadhyaya NM, Garnica DP, Karaoglu H, Sperschneider J, Nemri A, Xu B, et al. Comparative genomics of Australian isolates of the wheat stem …
