# Supplementary material for: Genome biology and evolution of mating-type loci in four cereal rust fungi
Source: PLoS Genet. 2024 Mar 18;20(3):e1011207. doi: 10.1371/journal.pgen.1011207 (PMC10977897; doi:10.1371/journal.pgen.1011207)
Supplement: S2 Table — The table provides information on all RNAseq Sequence Read Archive (SRA) data used in the present study. Metadata includes species abbreviation (“Species”), isolate name (“Isolate”), timepoint of infection (hpi, hours post infection) or sample type (“Sample Type”), timepoint/status of spores (“Time point/Status”), replicate number (“Replicate”), SRA identifier (“SRA ID”), and the initial reference (“Citation”). Pca—P. coronata f. sp. avenae, Pgt—Puccinia graminis f. sp. tritici, and Pst—P. striiformis f. sp. tritici. (XLSX) [file pgen.1011207.s002.xlsx]

## Sheet: 1
Species	Isolate	Sample Type (hpi)	Replicates	SRA ID	Citation
Pca	12NC29	48	1	SRR5976045	[1]
			2	SRR5976121
			3	SRR5976122
		120	1	SRR5976046
			2	SRR5976047
			3	SRR5976048
Pgt	21-0	48	1	SRR6242049	[2]
			2	SRR6242050
			3	SRR6242047
		72	1	SRR6242051
			2	SRR6242052
			3	SRR6242054
		96	1	SRR6242055
			2	SRR6242056
			3	SRR6242053
		120	1	SRR6242057
			2	SRR6242058
			3	SRR6242061
		144	1	SRR6242062
			2	SRR6242059
			3	SRR6242060
		168	1	SRR6242063
			2	SRR6242035
			3	SRR6242037
Pst	87/66	24	1	ERR1224556	[3]
			2	ERR1224557
			3	ERR1224558
		48	1	ERR1224559
			2	ERR1224560
			3	ERR1224561
		72	1	ERR1224562
			2	ERR1224563
			3	ERR1224564
		120	1	ERR1224565
			2	ERR1224566
			3	ERR1224567
		168	1	ERR1224568
			2	ERR1224569
			3	ERR1224570
		216	1	ERR1224571
			2	ERR1224572
			3	ERR1224573
		264	1	ERR1224574
			2	ERR1224575
			3	ERR1224576
	104E	Ungerminated spore	1	SRR6043978	[4]
			2	SRR6043979
			3	SRR6043971
		Germinated spores	1	SRR6043973
			2	SRR6043972
			3	SRR6043975
		144	1	SRR6043970
			2	SRR6043968
			3	SRR6043967
		216	1	SRR6043966
			2	SRR6043965
			3	SRR6043969
		Haustoria enriched samples	1	SRR6043974
			2	SRR6043977
			3	SRR6043976
References:
1. Miller ME, Zhang Y, Omidvar V, Sperschneider J, Schwessinger B, Raley C, et al. De novo assembly and phasing of dikaryotic genomes from two isolates of Puccinia coronata f. sp. avenae, the causal agent of oat crown rust. MBio. 2018;9(1):e01650-17. 2. Chen J, Upadhyaya NM, Ortiz D, Sperschneider J, Li F, Bouton C, et al. Loss of AvrSr50 by somatic exchange in stem rust leads to virulence for Sr…
